# Supplementary material for: A new loach species of the genus Paranemachilus (Cypriniformes, Nemacheilidae) from Guangxi, China
Source: Zookeys. 2026 Feb 13;1269:55–66. doi: 10.3897/zookeys.1269.173359 (PMC12924060; doi:10.3897/zookeys.1269.173359)
Supplement: XML Treatment for Paranemachilus nonggangensis [file zookeys.1269.173359-treatment1.xml]

<!DOCTYPE tp:taxon-treatment
  PUBLIC "-//TaxonX//DTD Taxonomic Treatment Publishing DTD v0 20100105//EN" "tax-treatment-NSO.dtd">
<tp:taxon-treatment xmlns:tp="http://www.plazi.org/taxpub"><tp:treatment-meta><kwd-group><label>Taxon classification</label><kwd>
                <named-content content-type="kingdom">Animalia</named-content>
              </kwd><kwd>
                <named-content content-type="order">Cypriniformes</named-content>
              </kwd><kwd>
                <named-content content-type="family">Nemacheilidae</named-content>
              </kwd></kwd-group><mixed-citation publication-type="journal"><person-group><name><surname>Mo</surname><given-names>Cai-Huan</given-names></name><name><surname>Zhou</surname><given-names>Jia-Jun</given-names></name><name><surname>Deng</surname><given-names>Min-Jie</given-names></name><name><surname>Wang</surname><given-names>Zhuo-Cong</given-names></name><name><surname>Du</surname><given-names>Li-Na</given-names></name><name><surname>Nong</surname><given-names>Zheng-Quan</given-names></name></person-group><article-title>A new loach species of the genus <italic><tp:taxon-name><tp:taxon-name-part taxon-name-part-type="genus" reg="Paranemachilus">Paranemachilus</tp:taxon-name-part></tp:taxon-name></italic> (<tp:taxon-name><tp:taxon-name-part taxon-name-part-type="order" reg="Cypriniformes">Cypriniformes</tp:taxon-name-part></tp:taxon-name>, <tp:taxon-name><tp:taxon-name-part taxon-name-part-type="family" reg="Nemacheilidae">Nemacheilidae</tp:taxon-name-part></tp:taxon-name>) from Guangxi, China</article-title><source>Zookeys</source><day>13</day><month>02</month><year>2026</year><volume>1269</volume><fpage>55</fpage><lpage>66</lpage><pub-id pub-id-type="doi">10.3897/zookeys.1269.173359</pub-id></mixed-citation></tp:treatment-meta><tp:nomenclature><tp:taxon-name><object-id xmlns:xlink="http://www.w3.org/1999/xlink" content-type="arpha" xlink:type="simple">5E4AEB06-FBF0-5603-9459-B4A0EBC0C465</object-id>
                    		<tp:taxon-name-part taxon-name-part-type="genus" reg="Paranemachilus">Paranemachilus</tp:taxon-name-part> <tp:taxon-name-part taxon-name-part-type="species" reg="nonggangensis">nonggangensis</tp:taxon-name-part>
                    	
                    		<object-id xmlns:xlink="http://www.w3.org/1999/xlink" content-type="zoobank" xlink:type="simple">https://zoobank.org/605B3322-760E-4E9C-94CD-64B3C5F1175C</object-id>
                    	</tp:taxon-name><tp:taxon-status xmlns:xlink="http://www.w3.org/1999/xlink" xlink:type="simple">sp. nov.</tp:taxon-status></tp:nomenclature><tp:treatment-sec sec-type="Type material"><title>Type material.</title><p><bold><italic>Holotype</italic></bold> • KIZ2024010571, 70.4 mm <abbrev xmlns:xlink="http://www.w3.org/1999/xlink" xlink:title="standard length" xlink:type="simple">SL</abbrev>, Administration Center of Guangxi Nonggang National Nature Reserve, Chongzuo City situated within the Zuojiang River system in Guangxi Zhuang Autonomous Region, China, <named-content xmlns:xlink="http://www.w3.org/1999/xlink" content-type="dwc:verbatimCoordinates" xlink:type="simple">22.4325°N, 106.9098°E</named-content>, elevation 177 m, Z.-Q. Nong and J.-J. Zhou, collected in October 2024.</p><p><bold><italic>Paratypes</italic></bold> • KIZ2024010572–10573, 10626–10632, nine specimens, 65.9–94.1 mm <abbrev xmlns:xlink="http://www.w3.org/1999/xlink" xlink:title="standard length" xlink:type="simple">SL</abbrev>, same data as holotype.</p><p><bold><italic>Molecular materials</italic></bold> • <named-content xmlns:xlink="http://www.w3.org/1999/xlink" content-type="dwc:institutional_code" xlink:title="Guangxi Normal University" xlink:href="http://grbio.org/institution/guangxi-normal-university" xlink:type="simple">GXNU</named-content>-GJY2405052601–4, same data as holotype.</p><p><bold><italic>Bone scan materials</italic></bold> • <named-content xmlns:xlink="http://www.w3.org/1999/xlink" content-type="dwc:institutional_code" xlink:title="Guangxi Normal University" xlink:href="http://grbio.org/institution/guangxi-normal-university" xlink:type="simple">GXNU</named-content>- DLN20240595, same data as holotype.</p></tp:treatment-sec><tp:treatment-sec sec-type="Diagnosis"><title>Diagnosis.</title><p>The new species is assigned to the genus <italic><tp:taxon-name><tp:taxon-name-part taxon-name-part-type="genus" reg="Paranemachilus">Paranemachilus</tp:taxon-name-part></tp:taxon-name></italic> based on a phylogenetic analysis and morphological traits. Morphologically, <italic><tp:taxon-name><tp:taxon-name-part taxon-name-part-type="genus" reg="Paranemachilus">P.</tp:taxon-name-part> <tp:taxon-name-part taxon-name-part-type="species" reg="nonggangensis">nonggangensis</tp:taxon-name-part></tp:taxon-name></italic> sp. nov. can be distinguished from all other species of the genus <italic><tp:taxon-name><tp:taxon-name-part taxon-name-part-type="genus" reg="Paranemachilus">Paranemachilus</tp:taxon-name-part></tp:taxon-name></italic> by the following combination characters: cheek scaled (vs scaleless in <italic><tp:taxon-name><tp:taxon-name-part taxon-name-part-type="genus" reg="Paranemachilus">P.</tp:taxon-name-part> <tp:taxon-name-part taxon-name-part-type="species" reg="chongzuo">chongzuo</tp:taxon-name-part></tp:taxon-name></italic>, <italic><tp:taxon-name><tp:taxon-name-part taxon-name-part-type="genus" reg="Paranemachilus">P.</tp:taxon-name-part> <tp:taxon-name-part taxon-name-part-type="species" reg="pingguoensis">pingguoensis</tp:taxon-name-part></tp:taxon-name></italic>, and <italic><tp:taxon-name><tp:taxon-name-part taxon-name-part-type="genus" reg="Paranemachilus">P.</tp:taxon-name-part> <tp:taxon-name-part taxon-name-part-type="species" reg="zhengbaoshani">zhengbaoshani</tp:taxon-name-part></tp:taxon-name></italic>), 12 or 13 branched pectoral fin rays (vs 13 or 14 in <italic><tp:taxon-name><tp:taxon-name-part taxon-name-part-type="genus" reg="Paranemachilus">P.</tp:taxon-name-part> <tp:taxon-name-part taxon-name-part-type="species" reg="jinxiensis">jinxiensis</tp:taxon-name-part></tp:taxon-name></italic>, 10 <italic>in <tp:taxon-name><tp:taxon-name-part taxon-name-part-type="genus" reg="Paranemachilus">P.</tp:taxon-name-part> <tp:taxon-name-part taxon-name-part-type="species" reg="chongzuo">chongzuo</tp:taxon-name-part></tp:taxon-name></italic>), 6–10 supraorbital canal pores (&gt;11 in <italic><tp:taxon-name><tp:taxon-name-part taxon-name-part-type="genus" reg="Paranemachilus">P.</tp:taxon-name-part> <tp:taxon-name-part taxon-name-part-type="species" reg="genilepis">genilepis</tp:taxon-name-part></tp:taxon-name></italic>, <italic><tp:taxon-name><tp:taxon-name-part taxon-name-part-type="genus" reg="Paranemachilus">P.</tp:taxon-name-part> <tp:taxon-name-part taxon-name-part-type="species" reg="luegvetensis">luegvetensis</tp:taxon-name-part></tp:taxon-name></italic>, and <italic><tp:taxon-name><tp:taxon-name-part taxon-name-part-type="genus" reg="Paranemachilus">P.</tp:taxon-name-part> <tp:taxon-name-part taxon-name-part-type="species" reg="liui">liui</tp:taxon-name-part></tp:taxon-name></italic>), outer gill raker present on first gill arch (vs absent in <italic><tp:taxon-name><tp:taxon-name-part taxon-name-part-type="genus" reg="Paranemachilus">P.</tp:taxon-name-part> <tp:taxon-name-part taxon-name-part-type="species" reg="jinxiensis">jinxiensis</tp:taxon-name-part></tp:taxon-name></italic> and <italic><tp:taxon-name><tp:taxon-name-part taxon-name-part-type="genus" reg="Paranemachilus">P.</tp:taxon-name-part> <tp:taxon-name-part taxon-name-part-type="species" reg="genilepis">genilepis</tp:taxon-name-part></tp:taxon-name></italic>), 3+11–15 infraorbital canal pores (vs &lt;10 in <italic><tp:taxon-name><tp:taxon-name-part taxon-name-part-type="genus" reg="Paranemachilus">P.</tp:taxon-name-part> <tp:taxon-name-part taxon-name-part-type="species" reg="zhengbaoshani">zhengbaoshani</tp:taxon-name-part></tp:taxon-name></italic>, <italic><tp:taxon-name><tp:taxon-name-part taxon-name-part-type="genus" reg="Paranemachilus">P.</tp:taxon-name-part> <tp:taxon-name-part taxon-name-part-type="species" reg="chongzuo">chongzuo</tp:taxon-name-part></tp:taxon-name></italic>, and <italic><tp:taxon-name><tp:taxon-name-part taxon-name-part-type="genus" reg="Paranemachilus">P.</tp:taxon-name-part> <tp:taxon-name-part taxon-name-part-type="species" reg="jinxiensis">jinxiensis</tp:taxon-name-part></tp:taxon-name></italic>; 7+18–19 in <italic><tp:taxon-name><tp:taxon-name-part taxon-name-part-type="genus" reg="Paranemachilus">P.</tp:taxon-name-part> <tp:taxon-name-part taxon-name-part-type="species" reg="luegvetensis">luegvetensis</tp:taxon-name-part></tp:taxon-name></italic>).</p></tp:treatment-sec><tp:treatment-sec sec-type="Description"><title>Description.</title><p>The morphometric data for <italic><tp:taxon-name><tp:taxon-name-part taxon-name-part-type="genus" reg="Paranemachilus">P.</tp:taxon-name-part> <tp:taxon-name-part taxon-name-part-type="species" reg="nonggangensis">nonggangensis</tp:taxon-name-part></tp:taxon-name></italic> sp. nov. are provided in Table <xref ref-type="table" rid="T2">2</xref>. Dorsal fins with three unbranched and eight branched rays; pectoral fin with one unbranched and 12 or 13 branched rays; pelvic fin with one unbranched and six branched rays; anal fin with two unbranched and five branched rays; caudal fin with two unbranched and 17 branched rays.</p><table-wrap id="T2" position="float" orientation="portrait"><label>Table 2.</label><caption><p>Morphometric meristic data of <italic><tp:taxon-name><tp:taxon-name-part taxon-name-part-type="genus" reg="Paranemachilus">Paranemachilus</tp:taxon-name-part> <tp:taxon-name-part taxon-name-part-type="species" reg="nonggangensis">nonggangensis</tp:taxon-name-part></tp:taxon-name></italic> sp. nov.</p></caption><table><tbody><tr><th rowspan="1" colspan="1">Characters</th><th rowspan="1" colspan="1">Holotype</th><th rowspan="1" colspan="1">Paratypes (<italic>N</italic> = 9)</th><th rowspan="1" colspan="1">Mean ± SD</th></tr><tr><td rowspan="1" colspan="1">Total length (mm)</td><td rowspan="1" colspan="1">84.7</td><td rowspan="1" colspan="1">79.0–112.3</td><td rowspan="1" colspan="1">85.6 ± 10.5</td></tr><tr><td rowspan="1" colspan="1">Standard length (mm)</td><td rowspan="1" colspan="1">70.4</td><td rowspan="1" colspan="1">65.9–94.1</td><td rowspan="1" colspan="1">71.2 ± 8.9</td></tr><tr><td rowspan="1" colspan="4">Percentage of standard length (%)</td></tr><tr><td rowspan="1" colspan="1">Body depth</td><td rowspan="1" colspan="1">19.5</td><td rowspan="1" colspan="1">18.4–22.4</td><td rowspan="1" colspan="1">19.8 ± 1.3</td></tr><tr><td rowspan="1" colspan="1">Head width</td><td rowspan="1" colspan="1">15.1</td><td rowspan="1" colspan="1">14.2–16.6</td><td rowspan="1" colspan="1">15.2 ± 0.8</td></tr><tr><td rowspan="1" colspan="1">Head length</td><td rowspan="1" colspan="1">24.5</td><td rowspan="1" colspan="1">22.7–26.1</td><td rowspan="1" colspan="1">25.0 ± 1.1</td></tr><tr><td rowspan="1" colspan="1">Predorsal length</td><td rowspan="1" colspan="1">56.8</td><td rowspan="1" colspan="1">55.9–59.9</td><td rowspan="1" colspan="1">57.7 ± 1.3</td></tr><tr><td rowspan="1" colspan="1">Prepelvic length</td><td rowspan="1" colspan="1">56.9</td><td rowspan="1" colspan="1">55.9–62.2</td><td rowspan="1" colspan="1">59.4 ± 1.9</td></tr><tr><td rowspan="1" colspan="1">Preanal length</td><td rowspan="1" colspan="1">80.3</td><td rowspan="1" colspan="1">78.8–84.0</td><td rowspan="1" colspan="1">80.6 ± 1.6</td></tr><tr><td rowspan="1" colspan="1">Preanus length</td><td rowspan="1" colspan="1">76.9</td><td rowspan="1" colspan="1">75.5–80.2</td><td rowspan="1" colspan="1">77.6 ± 1.5</td></tr><tr><td rowspan="1" colspan="1">Pectoral fin length</td><td rowspan="1" colspan="1">19.5</td><td rowspan="1" colspan="1">16.8–20.6</td><td rowspan="1" colspan="1">19.3 ± 1.2</td></tr><tr><td rowspan="1" colspan="1">Pelvic fin length</td><td rowspan="1" colspan="1">14.1</td><td rowspan="1" colspan="1">12.9–15.2</td><td rowspan="1" colspan="1">14.0 ± 0.7</td></tr><tr><td rowspan="1" colspan="1">Caudal peduncle length</td><td rowspan="1" colspan="1">11.4</td><td rowspan="1" colspan="1">9.3–12.2</td><td rowspan="1" colspan="1">11.0 ± 1.1</td></tr><tr><td rowspan="1" colspan="1">Caudal peduncle depth</td><td rowspan="1" colspan="1">13.1</td><td rowspan="1" colspan="1">11.8–14.0</td><td rowspan="1" colspan="1">13.0 ± 0.7</td></tr><tr><td rowspan="1" colspan="4">Percentage of head length (%)</td></tr><tr><td rowspan="1" colspan="1">Head depth</td><td rowspan="1" colspan="1">56.7</td><td rowspan="1" colspan="1">40.1–59.8</td><td rowspan="1" colspan="1">55.2 ± 3.3</td></tr><tr><td rowspan="1" colspan="1">Snout length</td><td rowspan="1" colspan="1">33.6</td><td rowspan="1" colspan="1">30.9–36.0</td><td rowspan="1" colspan="1">33.4 ± 1.4</td></tr><tr><td rowspan="1" colspan="1">Postorbital length</td><td rowspan="1" colspan="1">46.3</td><td rowspan="1" colspan="1">42.7–53.0</td><td rowspan="1" colspan="1">47.8 ± 3.4</td></tr><tr><td rowspan="1" colspan="1">Eye diameter</td><td rowspan="1" colspan="1">18.8</td><td rowspan="1" colspan="1">10.5–21.1</td><td rowspan="1" colspan="1">17.6 ± 3.8</td></tr><tr><td rowspan="1" colspan="1">Interorbital width</td><td rowspan="1" colspan="1">25.0</td><td rowspan="1" colspan="1">25.3–39.2</td><td rowspan="1" colspan="1">30.2 ± 4.8</td></tr><tr><td rowspan="1" colspan="4">Percentage of caudal peduncle depth (%)</td></tr><tr><td rowspan="1" colspan="1">Caudal peduncle length</td><td rowspan="1" colspan="1">87.3</td><td rowspan="1" colspan="1">69.3–94.3</td><td rowspan="1" colspan="1">84.3 ± 7.4</td></tr><tr><td rowspan="1" colspan="1">Dorsal-fin rays</td><td rowspan="1" colspan="1">iii, 8</td><td rowspan="1" colspan="2">iii, 8</td></tr><tr><td rowspan="1" colspan="1">Pectoral-fin rays</td><td rowspan="1" colspan="1">i, 13</td><td rowspan="1" colspan="2">i, 12–13</td></tr><tr><td rowspan="1" colspan="1">Pelvic-fin rays</td><td rowspan="1" colspan="1">i, 6</td><td rowspan="1" colspan="2">i, 6</td></tr><tr><td rowspan="1" colspan="1">Anal-fin rays</td><td rowspan="1" colspan="1">ii, 5</td><td rowspan="1" colspan="2">ii, 5</td></tr><tr><td rowspan="1" colspan="1">Caudal-fin rays</td><td rowspan="1" colspan="1">i, 17, i</td><td rowspan="1" colspan="2">i, 17, i</td></tr></tbody></table></table-wrap><p>Body robust, slightly compressed, the deepest body depth at anterior dorsal-fin origin, 18.4–22.4% of <abbrev xmlns:xlink="http://www.w3.org/1999/xlink" xlink:title="standard length" xlink:type="simple">SL</abbrev>. Head slightly depressed, maximum head width slightly greater than its height. Anterior and posterior nostrils adjacent, base of anterior nostril tube-shaped, with tip elongated, barbel-like; barbel length shorter than half of tube depth. Eyes normal; eye diameter 10.5–21.1% of lateral head length. Snout obtuse, mouth inferior, lips with shallow folds. Three pairs of barbels; inner rostral barbel and outer rostral reaching anterior and posterior margin of eye, respectively; maxillary barbel exceeding posterior margin of opercula.</p><p>Dorsal-fin origin is slightly anterior to pelvic-fin origin. Predorsal length 55.9–59.9% of <abbrev xmlns:xlink="http://www.w3.org/1999/xlink" xlink:title="standard length" xlink:type="simple">SL</abbrev>; pre-pelvic length 55.8–62.2% of <abbrev xmlns:xlink="http://www.w3.org/1999/xlink" xlink:title="standard length" xlink:type="simple">SL</abbrev>; pre-anal length 78.8–84.0% of <abbrev xmlns:xlink="http://www.w3.org/1999/xlink" xlink:title="standard length" xlink:type="simple">SL</abbrev>; pre-anus length 75.5–80.2% of <abbrev xmlns:xlink="http://www.w3.org/1999/xlink" xlink:title="standard length" xlink:type="simple">SL</abbrev>. Tip of pectoral fin reaching the midpoint between origin of pectoral fin and the origin of pelvic fin. Pelvic-fin origin located vertically below the base of the first branched dorsal fin ray. Tip of pelvic fin not reaching anus. Anus close to the anal fin origin. Caudal fin emarginated; caudal peduncle with adipose crests along both dorsal and ventral sides. Caudal peduncle length 69.3–94.3% of its depth. Cephalic lateral line system well developed, with 3+11–15 infraorbital canal pores, 6–10 supraorbital canal pores, 4–6 supratemporal canal pores, 6–12 preoperculomandibular canal pores. Lateral line incomplete, with 18–22 pores, disappeared behind the vertical at the end of pectoral fin. One outer gill raker and 15–17 inner gill rakers on first gill arch (in three specimens) (Fig. <xref ref-type="fig" rid="F3">3C</xref>). Vertebrae 3+36, postcleithrum presence (Fig. <xref ref-type="fig" rid="F2">2A</xref>).</p><fig id="F2" position="float" orientation="portrait"><object-id xmlns:xlink="http://www.w3.org/1999/xlink" content-type="doi" xlink:type="simple">10.3897/zookeys.1269.173359.figure2</object-id><object-id xmlns:xlink="http://www.w3.org/1999/xlink" content-type="arpha" xlink:type="simple">4F9F0618-01D0-5A45-BF86-BD98C6CE1460</object-id><label>Figure 2.</label><caption><p>Skeleton of <italic><tp:taxon-name><tp:taxon-name-part taxon-name-part-type="genus" reg="Paranemachilus">Paranemachilus</tp:taxon-name-part></tp:taxon-name></italic> species. <bold>A, B</bold>. <italic><tp:taxon-name><tp:taxon-name-part taxon-name-part-type="genus" reg="Paranemachilus">P.</tp:taxon-name-part> <tp:taxon-name-part taxon-name-part-type="species" reg="nonggangensis">nonggangensis</tp:taxon-name-part></tp:taxon-name></italic> sp. nov.; <bold>C</bold>. <italic><tp:taxon-name><tp:taxon-name-part taxon-name-part-type="genus" reg="Paranemachilus">P.</tp:taxon-name-part> <tp:taxon-name-part taxon-name-part-type="species" reg="genilepis">genilepis</tp:taxon-name-part></tp:taxon-name></italic>; <bold>D</bold>. <italic><tp:taxon-name><tp:taxon-name-part taxon-name-part-type="genus" reg="Paranemachilus">P.</tp:taxon-name-part> <tp:taxon-name-part taxon-name-part-type="species" reg="pingguoensis">pingguoensis</tp:taxon-name-part></tp:taxon-name></italic>; <bold>E</bold>. <italic><tp:taxon-name><tp:taxon-name-part taxon-name-part-type="genus" reg="Paranemachilus">P.</tp:taxon-name-part> <tp:taxon-name-part taxon-name-part-type="species" reg="zhengbaoshani">zhengbaoshani</tp:taxon-name-part></tp:taxon-name></italic>; <bold>F</bold>. <italic><tp:taxon-name><tp:taxon-name-part taxon-name-part-type="genus" reg="Paranemachilus">P.</tp:taxon-name-part> <tp:taxon-name-part taxon-name-part-type="species" reg="chongzuo">chongzuo</tp:taxon-name-part></tp:taxon-name></italic>. Abbreviations: bc, bony capsule; bp, basipterygium; cl, clavicle; P, pectoral fin; pc, postcleithrum.</p></caption><graphic xmlns:xlink="http://www.w3.org/1999/xlink" xlink:href="zookeys-1269-055_article-173359__-g002.jpg" id="oo_1539601.jpg" position="float" orientation="portrait" xlink:type="simple"><uri content-type="original_file" xlink:type="simple">https://binary.pensoft.net/fig/1539601</uri></graphic></fig><fig id="F3" position="float" orientation="portrait"><object-id xmlns:xlink="http://www.w3.org/1999/xlink" content-type="doi" xlink:type="simple">10.3897/zookeys.1269.173359.figure3</object-id><object-id xmlns:xlink="http://www.w3.org/1999/xlink" content-type="arpha" xlink:type="simple">781F54B0-F186-517C-9424-5A19A2A2AA15</object-id><label>Figure 3.</label><caption><p>Morphological characteristics of <italic><tp:taxon-name><tp:taxon-name-part taxon-name-part-type="genus" reg="Paranemachilus">Paranemachilus</tp:taxon-name-part> <tp:taxon-name-part taxon-name-part-type="species" reg="nonggangensis">nonggangensis</tp:taxon-name-part></tp:taxon-name></italic> sp. nov. <bold>A</bold>. Anterior and posterior chambers; <bold>B</bold>. Stomach and intestine; <bold>C</bold>. Gill raker.</p></caption><graphic xmlns:xlink="http://www.w3.org/1999/xlink" xlink:href="zookeys-1269-055_article-173359__-g003.jpg" id="oo_1539602.jpg" position="float" orientation="portrait" xlink:type="simple"><uri content-type="original_file" xlink:type="simple">https://binary.pensoft.net/fig/1539602</uri></graphic></fig><p>Stomach U-shaped, and intestine has a loop after stomach (Fig. <xref ref-type="fig" rid="F3">3A</xref>). Two air-bladder chambers: anterior chamber enclosed in a bony capsule which is membranous posteriorly, and developed posterior chamber free in the abdominal cavity; anterior and posterior chambers connected by thin tubes (Fig. <xref ref-type="fig" rid="F3">3B</xref>).</p></tp:treatment-sec><tp:treatment-sec sec-type="Colouration"><title>Colouration.</title><p>In live specimens, the body colour is pale golden yellow. Females have a row of brown maculae along the midline of the body, with a stripe composed of spots beneath these maculae. No obvious spots are present on other parts of the body and head (Fig. <xref ref-type="fig" rid="F4">4D</xref>). The upper two-thirds of the male body is covered with brown maculae; cheek with two or three unclearly brownish spot, head dorsum has seven brownish sports (Fig. <xref ref-type="fig" rid="F4">4H</xref>).</p><fig id="F4" position="float" orientation="portrait"><object-id xmlns:xlink="http://www.w3.org/1999/xlink" content-type="doi" xlink:type="simple">10.3897/zookeys.1269.173359.figure4</object-id><object-id xmlns:xlink="http://www.w3.org/1999/xlink" content-type="arpha" xlink:type="simple">E8F1DBD8-39DB-576B-AC1E-086565797EAA</object-id><label>Figure 4.</label><caption><p>Lateral, dorsal, ventral and living views of <italic><tp:taxon-name><tp:taxon-name-part taxon-name-part-type="genus" reg="Paranemachilus">Paranemachilus</tp:taxon-name-part> <tp:taxon-name-part taxon-name-part-type="species" reg="nonggangensis">nonggangensis</tp:taxon-name-part></tp:taxon-name></italic> sp. nov. <bold>A–D</bold>. Female, holotype KIZ2024010571 (♀); <bold>E–G</bold>. Male, KIZ2024010628; <bold>H</bold>. Male, KIZ2024010573.</p></caption><graphic xmlns:xlink="http://www.w3.org/1999/xlink" xlink:href="zookeys-1269-055_article-173359__-g004.jpg" id="oo_1539603.jpg" position="float" orientation="portrait" xlink:type="simple"><uri content-type="original_file" xlink:type="simple">https://binary.pensoft.net/fig/1539603</uri></graphic></fig><p>In formalin-preserved specimens, the body colour turns pale grey. Females exhibit an indistinct, light-brown stripe along the lateral line, with no obvious spots on other body parts (Fig. <xref ref-type="fig" rid="F4">4A–C</xref>). Males have a distinct row of dark-brown stripes along the body midline, with other spots on the body sides indistinct. There are four dark-brown spots along the infraorbital pores on the head, two circular spots on the operculum, and seven or eight spots on the dorsal surface of the head. The body dorsum anterior to dorsal fin origin has 7–9 dark-brown spots, and the posterior to dorsal fin base has nine or 10 dark-brown spots (Fig. <xref ref-type="fig" rid="F4">4E–G</xref>). Fins are hyaline.</p></tp:treatment-sec><tp:treatment-sec sec-type="Distribution and habitat"><title>Distribution and habitat.</title><p><italic><tp:taxon-name><tp:taxon-name-part taxon-name-part-type="genus" reg="Paranemachilus">Paranemachilus</tp:taxon-name-part> <tp:taxon-name-part taxon-name-part-type="species" reg="nonggangensis">nonggangensis</tp:taxon-name-part></tp:taxon-name></italic> sp. nov. was collected from Administration Center of Guangxi Nonggang National Nature Reserve, Chongzuo City, which is situated within the Zuojiang river system in Guangxi Zhuang Autonomous Region, China (Fig. <xref ref-type="fig" rid="F5">5A</xref>). This species mainly inhabits seasonal ponds formed during the rainy season or underground rivers. The ponds dry up completely in the dry season, prompting the species to move into underground karst caves. The substrate of its habitat consists of large rocks, with a water depth ranging from approximately 1–3 m. Hydrophilous plants grow in the surrounding area, and there is a considerable amount of dead branches and fallen leaves which float on the water surface (Fig. <xref ref-type="fig" rid="F5">5B</xref>).</p><fig id="F5" position="float" orientation="portrait"><object-id xmlns:xlink="http://www.w3.org/1999/xlink" content-type="doi" xlink:type="simple">10.3897/zookeys.1269.173359.figure5</object-id><object-id xmlns:xlink="http://www.w3.org/1999/xlink" content-type="arpha" xlink:type="simple">1A8BDB3F-950E-58C7-9FDC-D37B41264389</object-id><label>Figure 5.</label><caption><p><bold>A</bold>. Distribution of <italic><tp:taxon-name><tp:taxon-name-part taxon-name-part-type="genus" reg="Paranemachilus">Paranemachilus</tp:taxon-name-part> <tp:taxon-name-part taxon-name-part-type="species" reg="nonggangensis">nonggangensis</tp:taxon-name-part></tp:taxon-name></italic> sp. nov. in Guangxi, China; <bold>B</bold>. Habitat photograph of the type locality.</p></caption><graphic xmlns:xlink="http://www.w3.org/1999/xlink" xlink:href="zookeys-1269-055_article-173359__-g005.jpg" id="oo_1539604.jpg" position="float" orientation="portrait" xlink:type="simple"><uri content-type="original_file" xlink:type="simple">https://binary.pensoft.net/fig/1539604</uri></graphic></fig></tp:treatment-sec><tp:treatment-sec sec-type="Etymology"><title>Etymology.</title><p>The specific epithet refers to Nonggang National Nature Reserve, the type locality. We suggest the Chinese common name “弄岗异条鳅” (NÒng Găng Yì Tiáo Qiū).</p></tp:treatment-sec></tp:taxon-treatment>
